# Supplementary material for: The Transcriptional and Gene Regulatory Network of Lactococcus lactis MG1363 during Growth in Milk
Source: PLoS One. 2013 Jan 17;8(1):e53085. doi: 10.1371/journal.pone.0053085 (PMC3547956; doi:10.1371/journal.pone.0053085)
Supplement: Table S1 — An overview of the identified DNA motifs on the basis of clustering or regulon data. (XLSX) [file pone.0053085.s001.xlsx]

## Sheet: Table S1
Table S1. Overview of the identified DNA motifs on the basis of clustering or regulon data.
Column header	Description
Motif	Name of the motif
Operon	Name of the operon located downstream of the motif
Element	DNA sequence of the motif found upstream of the operon
Operon	Genes members of the operon
Cluster	Number of the k-means clustering
Consensus	The consensus sequence of the motifs
Locus	Locus tag of the first gene of the operon downstream of the motif
chrCOG	Core chrCOGs presence in L. lactis, as described by Siezen et al [53]
CoreLactis	Core genes of 35 L. lactis strains, Siezen et al [53]
Gene	Gene name
GeneID	Genbank GeneID
Start	Start position of the gene in the genome sequence
End	End position of the gene in the genome sequence
Strand	Location of the motif
Function	Function of de encoded protein
Motif	Operon	Element	Operon	Cluster	Consensus	Locus	chrCOG	CoreLactis	Locus	Gene name	GeneID	Start	End	Strand	Function
llmg_m001	llmg_0447	CAAAGATAATTGAC	nifJ	25	CAAANNNNWTTGAC	llmg_0447	yes	yes	llmg_0447	nifJ	GeneID:4797183	438961	442632	1	Pyruvate:ferredoxin oxidoreductase and related 2-oxoacid:ferredoxin oxidoreductases, alpha subunit
llmg_m001	llmg_1915	CAAATTCTTTTGAC	llmg_1915, llmg_1916, llmg_1917	25	CAAANNNNWTTGAC	llmg_1915	no	no	llmg_1915	llmg_1915	GeneID:4798446	1895665	1896435	1	Fe-S oxidoreductase
llmg_m001	llmg_1915	CAAAAGAATTTGAC	llmg_1915, llmg_1916, llmg_1917	25	CAAANNNNWTTGAC	llmg_1915	no	no	llmg_1915	llmg_1915	GeneID:4798446	1895665	1896435	1	Fe-S oxidoreductase
llmg_m001	llmg_2243	CAAAGTTCTTTGAC	llmg_2243	25	CAAANNNNWTTGAC	llmg_2243	yes	no	llmg_2243	llmg_2243	GeneID:4797532	2205532	2206824	-1	hypothetical protein
llmg_m001	llmg_2449	CAAATCTCTTTGAC	llmg_2449	25	CAAANNNNWTTGAC	llmg_2449	yes	no	llmg_2449	llmg_2449	GeneID:4798372	2402210	2402740	1	hypothetical protein
llmg_m001	llmg_2449	CAAAGAGATTTGAC	llmg_2449	25	CAAANNNNWTTGAC	llmg_2449	yes	no	llmg_2449	llmg_2449	GeneID:4798372	2402210	2402740	1	hypothetical protein
llmg_m001	llmg_2517	CAAAATGTTTTGAC	llmg_2517	25	CAAANNNNWTTGAC	llmg_2517	yes	no	llmg_2517	llmg_2517	GeneID:4797087	2474592	2475206	1	hypothetical protein
llmg_m001	llmg_0100	CAAATATCTTTGAC	cadA	25	CAAANNNNWTTGAC	llmg_0100	yes	no	llmg_0100	cadA	GeneID:4799007	93484	95265	1	cation-transporting ATPase
llmg_m002	arcD1	TTTGTCAGTTTACTGACAGAG	arcD1 arcC2 arcC1	25	GTCNNWWWWNWNACA	llmg_2311	yes	no	llmg_2311	arcD1	GeneID:4797572	2260459	2262039	-1	arginine/ornithine antiporter
llmg_m002	llmg_1915	GATGTCCAATATTTAACAAAG	llmg_1915 llmg_1916 llmg_1917	25	GTCNNWWWWNWNACA	llmg_1915	no	no	llmg_1915	llmg_1915	GeneID:4798446	1895665	1896435	1	Fe-S oxidoreductase
llmg_m002	pyrB	TTCGTCAGTTTACTGACAAAG	pyrB carA	25	GTCNNWWWWNWNACA	llmg_0893	yes	no	llmg_0893	pyrB	GeneID:4798862	863245	864177	1	aspartate carbamoyltransferase
llmg_m002	pyrR	TTTGTCAGTTAACTGACAAAT	pyrR pyrP	25	GTCNNWWWWNWNACA	llmg_0890	yes	no	llmg_0890	pyrR	GeneID:4799051	861083	861604	1	bifunctional pyrimidine regulatory protein PyrR/uracil phosphoribosyltransferase
llmg_m003	llmg_0973	TTCAGCAAAACCGAAC	purC purS purQ	47	TTCNNNNNNNNNGAAC	llmg_0973	yes	no	llmg_0973	purC	GeneID:4797955	936865	937587	1	phosphoribosylaminoimidazole-succinocarboxamide synthase
llmg_m003	llmg_0976	TTCAAGGGGGGCGAAC	purL purF	47	TTCNNNNNNNNNGAAC	llmg_0976	yes	no	llmg_0976	purL	GeneID:4797680	938802	941021	1	phosphoribosylformylglycinamidine synthase II
llmg_m003	llmg_0987	TTCCAGCAGGTAGAAC	purM purN	47	TTCNNNNNNNNNGAAC	llmg_0987	yes	no	llmg_0987	purM	GeneID:4797128	951380	952402	1	phosphoribosylaminoimidazole synthetase
llmg_m003	llmg_0987	TTCTACCTGCTGGAAC	purM purN	47	TTCNNNNNNNNNGAAC	llmg_0987	yes	no	llmg_0987	purM	GeneID:4797128	951380	952402	1	phosphoribosylaminoimidazole synthetase
llmg_m003	llmg_1913	TTCTTGTTCGTAGAAC	pbuO	47	TTCNNNNNNNNNGAAC	llmg_1913	no	no	llmg_1913	pbuO	GeneID:4797963	1892919	1894340	-1	xanthine/uracil/vitamin C permease
llmg_m003	llmg_1913	TTCGGTAATGACGAAC	pbuO	47	TTCNNNNNNNNNGAAC	llmg_1913	no	no	llmg_1913	pbuO	GeneID:4797963	1892919	1894340	-1	xanthine/uracil/vitamin C permease
llmg_m003	llmg_1913	TTCGTCATTACCGAAC	pbuO	47	TTCNNNNNNNNNGAAC	llmg_1913	no	no	llmg_1913	pbuO	GeneID:4797963	1892919	1894340	-1	xanthine/uracil/vitamin C permease
llmg_m004	glyA	TTTCCGAACAAT	glyA	47	WWWCCGAACWWW	llmg_0563	yes	no	llmg_0563	glyA	GeneID:4798116	555748	556995	1	serine hydroxymethyltransferase
llmg_m004	llmg_1234	ATTCCGAACATA	llmg_1234	47	WWWCCGAACWWW	llmg_1234	no	no	llmg_1234	llmg_1234	GeneID:4797274	1204519	1204779	-1	hypothetical protein
llmg_m004	llmg_1550	AAACCGAACATT	llmg_1550	47	WWWCCGAACWWW	llmg_1550	yes	no	llmg_1550	llmg_1550	GeneID:4799028	1522205	1522735	1	hypothetical protein
llmg_m004	purC	TTTCCGAACATT	purC	47	WWWCCGAACWWW	llmg_0973	yes	no	llmg_0973	purC	GeneID:4797955	936865	937587	1	phosphoribosylaminoimidazole-succinocarboxamide synthase
llmg_m004	purC	AAACCGAACAAT	purC	47	WWWCCGAACWWW	llmg_0973	yes	no	llmg_0973	purC	GeneID:4797955	936865	937587	1	phosphoribosylaminoimidazole-succinocarboxamide synthase
llmg_m004	purD	ATTCCGAACAAT	purD	47	WWWCCGAACWWW	llmg_0997	yes	no	llmg_0997	purD	GeneID:4798158	963606	964847	1	phosphoribosylamine--glycine ligase
llmg_m004	purH	TATCCGAACGTT	purH	47	WWWCCGAACGWW	llmg_0994	yes	no	llmg_0994	purH	GeneID:4797826	958681	960237	1	bifunctional phosphoribosylaminoimidazolecarboxamide formyltransferase/IMP cyclohydrolase
llmg_m004	purM	TTTCCGAACAAT	purM	47	WWWCCGAACWWW	llmg_0987	yes	no	llmg_0987	purM	GeneID:4797128	951380	952402	1	phosphoribosylaminoimidazole synthetase
llmg_m004	purR	TTTCCGAACATT	purR	47	WWWCCGAACWWW	llmg_2551	yes	no	llmg_2551	purR	GeneID:4797800	2510254	2511069	-1	pur operon repressor
llmg_m004	yajC	TTTCCGAACATT	yajC	47	WWWCCGAACWWW	llmg_2416	yes	no	llmg_2416	yajC	GeneID:4797262	2359435	2359767	-1	hypothetical protein
llmg_m005	dnaJ	AGCACTCTTTTTATCAGAGTGCTAATT	dnaJ	2	AGCACTCWWWTWWWWAGAGTGCTAAWW	llmg_2502	yes	no	llmg_2502	dnaJ	GeneID:4796631	2456461	2457600	-1	molecular chaperone DnaJ
llmg_m005	dnaJ	AGCACTCTGATAAAAAGAGTGCTAATT	dnaJ	2	AGCACTCWWWTWWWWAGAGTGCTAAWW	llmg_2502	yes	no	llmg_2502	dnaJ	GeneID:4796631	2456461	2457600	-1	molecular chaperone DnaJ
llmg_m005	groEL	AGCACTCAACTATTAAGAGTGCTAAAT	groEL	2	AGCACTCWWWTWWWWAGAGTGCTAAWW	llmg_0411	yes	no	llmg_0411	groEL	GeneID:4798738	404132	405760	1	molecular chaperone GroEL
llmg_m005	groES	AGCACTCAACTATTAAGAGTGCTAAAA	groES	2	AGCACTCWWWTWWWWAGAGTGCTAAWW	llmg_0410	yes	no	llmg_0410	groES	GeneID:4798582	403761	404045	1	co-chaperonin GroES
llmg_m005	hrcA	AGCACTCTTTTTATTAGAGTGCTAATT	hrcA	2	AGCACTCWWWTWWWWAGAGTGCTAAWW	llmg_1576	yes	no	llmg_1576	hrcA	GeneID:4798750	1552096	1553139	-1	heat-inducible transcription repressor
llmg_m005	hrcA	AGCACTTAGAGGTAAAGAGTGCTAAAA	hrcA	2	AGCACTCWWWTWWWWAGAGTGCTAAWW	llmg_1576	yes	no	llmg_1576	hrcA	GeneID:4798750	1552096	1553139	-1	heat-inducible transcription repressor
llmg_m005	hrcA	AGCACTCTAATAAAAAGAGTGCTAATT	hrcA	2	AGCACTCWWWTWWWWAGAGTGCTAAWW	llmg_1576	yes	no	llmg_1576	hrcA	GeneID:4798750	1552096	1553139	-1	heat-inducible transcription repressor
llmg_m008	llmg_0777	CTCTCAATAAGA	llmg_0777, mutS, trxA	45	CTCNNNNNNAGA	llmg_0777	yes	no	llmg_0777	llmg_0777	GeneID:4798634	766699	767259	1	hypothetical protein
llmg_m008	llmg_0777	CTCTTATTGAGA	llmg_0777, mutS, trxA	45	CTCNNNNNNAGA	llmg_0777	yes	no	llmg_0777	llmg_0777	GeneID:4798634	766699	767259	1	hypothetical protein
llmg_m008	llmg_0777	CTCAATAAGAGA	llmg_0777, mutS, trxA	45	CTCNNNNNNAGA	llmg_0777	yes	no	llmg_0777	llmg_0777	GeneID:4798634	766699	767259	1	hypothetical protein
llmg_m008	llmg_0881	CTCGATAAGAGA	azlC, llmg_0882	45	CTCNNNNNNAGA	llmg_0881	yes	no	llmg_0881	azlC	GeneID:4798797	853408	854115	1	branched chain amino acid ABC transporter
llmg_m008	llmg_1843	CTCCTTAAAAGA	llmg_1843, llmg_1844, llmg_1845	45	CTCNNNNNNAGA	llmg_1843	yes	no	llmg_1843	llmg_1843	GeneID:4797996	1824296	1824763	-1	hypothetical protein
llmg_m008	llmg_2051	CTCGAAAAGAGA	llmg_2051, llmg_2052	45	CTCNNNNNNAGA	llmg_2051	no	no	llmg_2051	llmg_2051	GeneID:4798244	2035186	2035368	1	hypothetical protein
llmg_m008	llmg_2278	CTCAAAGAGAGA	llmg_2278, bcrA, llmg_2280, pmsR	45	CTCNNNNNNAGA	llmg_2278	no	no	llmg_2278	llmg_2278	GeneID:4797915	2235020	2235784	-1	hypothetical protein
llmg_m008	llmg_0150	CTCATCTTTAGA	llmg_0150, llmg_0151	45	CTCNNNNNNAGA	llmg_0150	yes	no	llmg_0150	llmg_0150	GeneID:4797869	144067	144333	1	hypothetical protein
llmg_m009	llmg_0150	CAGTCCTATCTA	llmg_0150, llmg_0151	45	CAGNNNWNNCTA	llmg_0150	yes	no	llmg_0150	llmg_0150	GeneID:4797869	144067	144333	1	hypothetical protein
llmg_m009	llmg_0150	CAGATCAAACTA	llmg_0150, llmg_0151	45	CAGNNNWNNCTA	llmg_0150	yes	no	llmg_0150	llmg_0150	GeneID:4797869	144067	144333	1	hypothetical protein
llmg_m009	llmg_0777	CAGACCAAACTA	llmg_0777, mutS, trxA	45	CAGNNNWNNCTA	llmg_0777	yes	no	llmg_0777	llmg_0777	GeneID:4798634	766699	767259	1	hypothetical protein
llmg_m009	llmg_1661	CAGCTTACGCTA	hslB	45	CAGNNNWNNCTA	llmg_1661	yes	no	llmg_1661	hslB	GeneID:4798962	1638267	1638572	-1	HU-like DNA-binding protein
llmg_m009	llmg_2161	CAGAAAAGTCTA	cfa	45	CAGNNNWNNCTA	llmg_2161	yes	no	llmg_2161	cfa	GeneID:4798893	2121533	2122726	-1	cyclopropane-fatty-acyl-phospholipid synthase
llmg_m009	llmg_2278	CAGCAAATTCTA	llmg_2278, bcrA, llmg_2280, pmsR	45	CAGNNNWNNCTA	llmg_2278	no	no	llmg_2278	llmg_2278	GeneID:4797915	2235020	2235784	-1	hypothetical protein
llmg_m009	llmg_2427	CAGAAAATTCTA	comX	45	CAGNNNWNNCTA	llmg_2427	no	no	llmg_2427	comX	GeneID:4797447	2376782	2377273	-1	competence regulator ComX
llmg_m010	llmg_0658	TGGCTCGTCGAT	hsdR, hsdM, hsdS	36	TGGNNNNNNGAT	llmg_0658	no	no	llmg_0658	hsdR	GeneID:4797901	650883	654059	1	type I restriction-modification system restriction subunit
llmg_m010	llmg_0771	TGGCAGACAGAT	llmg_0771	36	TGGNNNNNNGAT	llmg_0771	yes	no	llmg_0771	llmg_0771	GeneID:4798250	759553	760707	1	N-6 adenine-specific DNA methylase
llmg_m010	llmg_1345	TGGGGCACAGAT	pbuX, xpt	36	TGGNNNNNNGAT	llmg_1345	yes	no	llmg_1345	pbuX	GeneID:4797006	1318899	1320203	-1	xanthine/uracil permease
llmg_m010	llmg_1643	TGGATTTATGAT	rodA	36	TGGNNNNNNGAT	llmg_1643	yes	no	llmg_1643	rodA	GeneID:4797722	1621500	1622744	-1	rod shape-determining protein RodA
llmg_m010	llmg_1644	TGGACAGTAGAT	llmg_1644, llmg_1645, ppiB, llmg_1647, llrD, kinD, llmg_1650	36	TGGNNNNNNGAT	llmg_1644	yes	no	llmg_1644	llmg_1644	GeneID:4797296	1622956	1623561	-1	hypothetical protein
llmg_m010	llmg_1644	TGGGAATTCGAT	llmg_1644, llmg_1645, ppiB, llmg_1647, llrD, kinD, llmg_1650	36	TGGNNNNNNGAT	llmg_1644	yes	no	llmg_1644	llmg_1644	GeneID:4797296	1622956	1623561	-1	hypothetical protein
llmg_m010	llmg_1934	TGGCTTACAGAT	aroC, llmg_1936	36	TGGNNNNNNGAT	llmg_1934	yes	no	llmg_1934	aroC	GeneID:4798316	1914939	1916105	-1	chorismate synthase
llmg_m010	llmg_2147	TGGAAATTTGAT	fmt, llmg_2148, llmg_2149, llmg_2150, llmg_2151	36	TGGNNNNNNGAT	llmg_2147	no	no	llmg_2147	fmt	GeneID:4799113	2109555	2110526	-1	methionyl-tRNA formyltransferase
llmg_m010	llmg_2154	TGGAGTTTTGAT	rpoZ, gmk	36	TGGNNNNNNGAT	llmg_2154	yes	no	llmg_2154	rpoZ	GeneID:4796949	2115615	2115968	-1	DNA-directed RNA polymerase subunit omega
llmg_m010	llmg_2363	TGGTGGTTTGAT	rpmD, rpsE, rplR	36	TGGNNNNNNGAT	llmg_2363	yes	no	llmg_2363	rpmD	GeneID:4797873	2316732	2316911	-1	50S ribosomal protein L30
llmg_m011	llmg_0211	GAAAATTCTGTCAGCGA	rgpA, rgpB, rgpC, rgpD, llmg_0215, rgpE, rgpF, llmg_0218, llmg_0219, llmg_0220, llmg_0221, wefC, llmg_0223, glf1, rfbX, llmg_0226, llmg_0227, llmg_0228	36	GAARNNNNNNNNWNCGA	llmg_0211	no	no	llmg_0211	rgpA	GeneID:4797874	199519	200727	1	rhamnosyltransferase RgpA
llmg_m011	llmg_0296	GAAGGCAAAATGAACGA	rpsD	36	GAARNNNNNNNNWNCGA	llmg_0296	no	no	llmg_0296	rpsD	GeneID:4798643	285418	286029	1	30S ribosomal protein S4
llmg_m011	llmg_0617	GAAGTTTAGGTTTGCGA	eno, xerD	36	GAARNNNNNNNNWNCGA	llmg_0617	yes	no	llmg_0617	eno	GeneID:4797432	606184	607485	1	phosphopyruvate hydratase
llmg_m011	llmg_0658	GAAAGATGGCTCGTCGA	hsdR, hsdM, hsdS	36	GAARNNNNNNNNWNCGA	llmg_0658	no	no	llmg_0658	hsdR	GeneID:4797901	650883	654059	1	type I restriction-modification system restriction subunit
llmg_m011	llmg_1927	GAAGTCATTTTTAACGA	tyrA, kinG, llrG, llmg_1930	36	GAARNNNNNNNNWNCGA	llmg_1927	no	no	llmg_1927	tyrA	GeneID:4799070	1907629	1908693	-1	prephenate dehydrogenase
llmg_m011	llmg_1934	GAAGTTCGCCATAACGA	aroC, llmg_1936	36	GAARNNNNNNNNWNCGA	llmg_1934	yes	no	llmg_1934	aroC	GeneID:4798316	1914939	1916105	-1	chorismate synthase
llmg_m011	llmg_2290	GAAATTAATTTTTTCGA	llmg_2290, llmg_2291	36	GAARNNNNNNNNWNCGA	llmg_2290	yes	no	llmg_2290	llmg_2290	GeneID:4798772	2243936	2244874	-1	hypothetical protein
llmg_m011	llmg_2380	GAAACGAGAGGTTGCGA	rplB, rplW, rplD, rplC, rpsJ	36	GAARNNNNNNNNWNCGA	llmg_2380	yes	no	llmg_2380	rplB	GeneID:4798645	2324146	2324976	-1	50S ribosomal protein L2
llmg_m011	llmg_2557	GAACTTGGCTTAAGCGA	rpsG, rpsL	36	GAARNNNNNNNNWNCGA	llmg_2557	yes	no	llmg_2557	rpsG	GeneID:4797556	2516765	2517232	-1	30S ribosomal protein S7
llmg_m012	llmg_1037	TGGAGAGGCACACGAA	llmg_1037	39	TGGNNRNNNNNMNCGAA	llmg_1037	no	no	llmg_1037	llmg_1037	GeneID:4798237	999434	999802	1	lyase
llmg_m012	llmg_1037	TGGCAGAAGCATCGAA	llmg_1037	39	TGGNNRNNNNNMNCGAA	llmg_1037	no	no	llmg_1037	llmg_1037	GeneID:4798237	999434	999802	1	lyase
llmg_m012	llmg_1037	TGGAGAGGCACACGAA	llmg_1037, trpC, trpF, llmg_1040, trpB, trpA	39	TGGNNRNNNNNMNCGAA	llmg_1037	no	no	llmg_1037	llmg_1037	GeneID:4798237	999434	999802	1	lyase
llmg_m012	llmg_1037	TGGCAGAAGCATCGAA	llmg_1037, trpC, trpF, llmg_1040, trpB, trpA	39	TGGNNRNNNNNMNCGAA	llmg_1037	no	no	llmg_1037	llmg_1037	GeneID:4798237	999434	999802	1	lyase
llmg_m012	llmg_1200	TGGTTGGCAGAACGAA	llmg_1200, llmg_1201	39	TGGNNRNNNNNMNCGAA	llmg_1200	no	no	llmg_1200	llmg_1200	GeneID:4797857	1167469	1168296	1	hypothetical protein
llmg_m012	llmg_1240	TGGAAACGTTACCGAA	llmg_1240, llmg_1241, llmg_1242, llmg_1243, llmg_1244, llmg_1245	39	TGGNNRNNNNNMNCGAA	llmg_1240	no	no	llmg_1240	llmg_1240	GeneID:4797491	1210978	1212060	1	hypothetical protein
llmg_m013	llmg_0501	AGCTATTATCC	llmg_0501, llmg_0502, llmg_0503, llmg_0504	39	AGCNNNNATCC	llmg_0501	yes	no	llmg_0501	llmg_0501	GeneID:4798049	493375	494184	1	ABC transporter ATP-binding protein
llmg_m013	llmg_1037	AGCGCAAATCC	llmg_1037	39	AGCNNNNATCC	llmg_1037	no	no	llmg_1037	llmg_1037	GeneID:4798237	999434	999802	1	lyase
llmg_m013	llmg_1037	AGCGCAAATCC	llmg_1037, trpC, trpF, llmg_1040, trpB, trpA	39	AGCNNNNATCC	llmg_1037	no	no	llmg_1037	llmg_1037	GeneID:4798237	999434	999802	1	lyase
llmg_m013	llmg_1288	AGCTTCTATCC	hisK, hisI, hisF, hisA, hisH, llmg_1293, hisB, hisD, hisG	39	AGCNNNNATCC	llmg_1288	no	no	llmg_1288	hisK	GeneID:4798511	1259403	1260188	-1	histidinol-phosphatase
llmg_m013	llmg_1372	AGCAAACATCC	llmg_1373, ltrE	39	AGCNNNNATCC	llmg_1372	no	no	llmg_1372	not found
llmg_m013	llmg_1382	AGCTGTAATCC	llmg_1382, traD, llmg_1384, llmg_1385, llmg_1386, llmg_1387, llmg_1388, llmg_1389, llmg_1390, llmg_1391, llmg_1392, llmg_1393	39	AGCNNNNATCC	llmg_1382	no	no	llmg_1382	llmg_1382	GeneID:4796872	1355782	1356846	-1	hypothetical protein
llmg_m014	llmg_0639	CCTAAATTAGGT	llmg_0639	37	WCCTWNNNNAGGT	llmg_0639	no	no	llmg_0639	llmg_0639	GeneID:4796569	634242	634772	1	hypothetical protein
llmg_m014	llmg_1544	CCTAGATCAGGT	nrdF	37	WCCTWNNNNAGGT	llmg_1544	yes	no	llmg_1544	nrdF	GeneID:4797076	1516864	1517841	1	ribonucleotide-diphosphate reductase subunit beta
llmg_m014	llmg_1658	CCTTTGTAAGGT	llmg_1658	37	WCCTWNNNNAGGT	llmg_1658	yes	no	llmg_1658	llmg_1658	GeneID:4797890	1634590	1634922	-1	hypothetical protein
llmg_m014	llmg_1658	CCTTACAAAGGT	llmg_1658	37	WCCTWNNNNAGGT	llmg_1658	yes	no	llmg_1658	llmg_1658	GeneID:4797890	1634590	1634922	-1	hypothetical protein
llmg_m015	llmg_0165	TCGTCTATAAAA	llmg_0165	37	TCGTCNNNNAAA	llmg_0165	yes	no	llmg_0165	llmg_0165	GeneID:4796914	156088	156777	1	hypothetical protein
llmg_m015	llmg_0335	TCGTCAAACAAA	plpA	37	TCGTCNNNNAAA	llmg_0335	yes	no	llmg_0335	plpA	GeneID:4796804	323286	324146	1	D-methionine-binding lipoprotein plpA precursor
llmg_m015	llmg_1544	TCGTCGGTCAAA	nrdF	37	TCGTCNNNNAAA	llmg_1544	yes	no	llmg_1544	nrdF	GeneID:4797076	1516864	1517841	1	ribonucleotide-diphosphate reductase subunit beta
llmg_m015	llmg_1544	TCGTCAGTAAAA	nrdF	37	TCGTCNNNNAAA	llmg_1544	yes	no	llmg_1544	nrdF	GeneID:4797076	1516864	1517841	1	ribonucleotide-diphosphate reductase subunit beta
llmg_m015	llmg_1658	TCGTCCTAGAAA	llmg_1658	37	TCGTCNNNNAAA	llmg_1658	yes	no	llmg_1658	llmg_1658	GeneID:4797890	1634590	1634922	-1	hypothetical protein
llmg_m016	llmg_0336	ACAGTTTGGTCAGTAGAAATTGGAGAAAATT	plpB	11	ACAGNTTNGTCAGTAGAAATTGGAGAAAATT	llmg_0336	yes	no	llmg_0336	plpB	GeneID:4796731	324291	325151	1	D-methionine-binding lipoprotein plpB precursor
llmg_m016	llmg_0338	ACAGCTTTGTCAGTAGAAATTGGAGAAAATT	plpC	11	ACAGNTTNGTCAGTAGAAATTGGAGAAAATT	llmg_0338	yes	no	llmg_0338	plpC	GeneID:4796583	325297	326160	1	D-methionine-binding lipoprotein plpC precursor
llmg_m017	llmg_0336	GACTTAAACTGTTTTCA	plpB	11	GACWNAATATTYYGTCA	llmg_0336	yes	no	llmg_0336	plpB	GeneID:4796731	324291	325151	1	D-methionine-binding lipoprotein plpB precursor
llmg_m017	llmg_0341	GACAGAAAATCTCGTCA	llmg_0341, llmg_0342, llmg_0343	11	GACWNAATATTYYGTCA	llmg_0341	yes	no	llmg_0341	llmg_0341	GeneID:4796615	327999	329105	1	amino acid ABC transporter ATP binding protein
llmg_m017	llmg_0341	GACGAGATTTTCTGTCA	llmg_0341, llmg_0342, llmg_0343	11	GACWNAATATTYYGTCA	llmg_0341	yes	no	llmg_0341	llmg_0341	GeneID:4796615	327999	329105	1	amino acid ABC transporter ATP binding protein
llmg_m017	llmg_0508	GACTTTACAAATCGTCA	llmg_0508	11	GACWNAATATTYYGTCA	llmg_0508	yes	no	llmg_0508	llmg_0508	GeneID:4797035	499981	500913	-1	cysteine synthase
llmg_m017	llmg_1775	GACTCCTTTCTCCCTCA	cysK	11	GACWNAATATTYYGTCA	llmg_1775	yes	no	llmg_1775	cysK	GeneID:4797411	1756264	1757184	-1	O-acetylserine sulfhydrylase
llmg_m017	llmg_1971	GACAAATTATTCTGTCA	llmg_1971, llmg_1972, llmg_1973	11	GACWNAATATTYYGTCA	llmg_1971	yes	yes	llmg_1971	llmg_1971	GeneID:4797952	1952520	1953002	-1	hypothetical protein
llmg_m017	llmg_1971	GACAGAATAATTTGTCA	llmg_1971, llmg_1972, llmg_1973	11	GACWNAATATTYYGTCA	llmg_1971	yes	yes	llmg_1971	llmg_1971	GeneID:4797952	1952520	1953002	-1	hypothetical protein
llmg_m018	llmg_0341	CGTCTTTGACGAG	llmg_0341, llmg_0342, llmg_0343	11	CGTCNNNNNCGAG	llmg_0341	yes	no	llmg_0341	llmg_0341	GeneID:4796615	327999	329105	1	amino acid ABC transporter ATP binding protein
llmg_m018	llmg_0346	CTCGCGGCAGACG	fhuC, fhuB, fhuG, fhuD, fhuR	11	CGTCNNNNNCGAG	llmg_0346	yes	no	llmg_0346	fhuC	GeneID:4799135	333550	334329	1	ferrichrome ABC transporter fhuC
llmg_m019	llmg_0382	CTTGTAAAAGCAA	llmg_0382, ppnK, rluE	7	RCTTGNNNNAGCAAGY	llmg_0382	yes	no	llmg_0382	llmg_0382	GeneID:4797902	373905	374564	1	GTP pyrophosphokinase
llmg_m019	llmg_1540	CTTTTATCAGCAA	llmg_1540	7	RCTTGNNNNAGCAAGY	llmg_1540	yes	no	llmg_1540	llmg_1540	GeneID:4798139	1512817	1513458	1	glycerol-3-phosphate acyltransferase PlsY
llmg_m019	llmg_1777	CTTGCTTTAGCAA	accA, accD, accC, llmg_1780	7	RCTTGNNNNAGCAAGY	llmg_1777	yes	no	llmg_1777	accA	GeneID:4798868	1758672	1759466	-1	AccA protein
llmg_m019	llmg_1777	CTTGCTAAAGCAA	accA, accD, accC, llmg_1780	7	RCTTGNNNNAGCAAGY	llmg_1777	yes	no	llmg_1777	accA	GeneID:4798868	1758672	1759466	-1	AccA protein
llmg_m019	llmg_1944	CTTGATTTTGCAA	llmg_1944	7	RCTTGNNNNAGCAAGY	llmg_1944	no	no	llmg_1944	llmg_1944	GeneID:4798031	1924864	1926804	-1	hypothetical protein
llmg_m019	llmg_2175	CTTTGCTTAGCAA	llmg_2175, upp	7	RCTTGNNNNAGCAAGY	llmg_2175	no	no	llmg_2175	llmg_2175	GeneID:4797003	2144101	2144670	-1	hypothetical protein
llmg_m019	llmg_2175	CTTTGCTAAGCAA	llmg_2175, upp	7	RCTTGNNNNAGCAAGY	llmg_2175	no	no	llmg_2175	llmg_2175	GeneID:4797003	2144101	2144670	-1	hypothetical protein
llmg_m020	llmg_0011	TGCTCTATCTATGGCAA	llmg_0011, pth, mfd	21	TGCNNNNNNNNNNGCAA	llmg_0011	no	no	llmg_0011	llmg_0011	GeneID:4797850	13947	14432	1	hypothetical protein
llmg_m020	llmg_0011	TGCCATAGATAGAGCAA	llmg_0011, pth, mfd	21	TGCNNNNNNNNNNGCAA	llmg_0011	no	no	llmg_0011	llmg_0011	GeneID:4797850	13947	14432	1	hypothetical protein
llmg_m020	llmg_0368	TGCGAGGCCGACTGCAA	prfC	21	TGCNNNNNNNNNNGCAA	llmg_0368	yes	no	llmg_0368	prfC	GeneID:4798388	358445	360016	1	peptide chain release factor 3
llmg_m020	llmg_0477	TGCTCATTATAGTGCAA	llmg_0477, ntd, llmg_0479, dukA	21	TGCNNNNNNNNNNGCAA	llmg_0477	no	no	llmg_0477	llmg_0477	GeneID:4796712	470104	470304	-1	hypothetical protein
llmg_m020	llmg_0477	TGCACTATAATGAGCAA	llmg_0477, ntd, llmg_0479, dukA	21	TGCNNNNNNNNNNGCAA	llmg_0477	no	no	llmg_0477	llmg_0477	GeneID:4796712	470104	470304	-1	hypothetical protein
llmg_m020	llmg_0737	TGCAAAAATATTCGCAA	malG, malF, malE	21	TGCNNNNNNNNNNGCAA	llmg_0737	no	no	llmg_0737	malG	GeneID:4798664	718629	719495	-1	maltose ABC transporter permease malG
llmg_m021	llmg_0011	ATAAAAGCCAA	llmg_0011, pth, mfd	21	ATAWATKCCAA	llmg_0011	no	no	llmg_0011	llmg_0011	GeneID:4797850	13947	14432	1	hypothetical protein
llmg_m021	llmg_1454	ATAACTCCCAA	llmg_1454, bglA2, bglX, llmg_1457, llmg_1458, llmg_1459, llmg_1460, llmg_1461	21	ATAWATKCCAA	llmg_1454	no	no	llmg_1454	llmg_1454	GeneID:4796702	1424379	1425326	-1	sugar kinase
llmg_m021	llmg_1820	ATACTCTCCAA	thrA	21	ATAWATKCCAA	llmg_1820	yes	no	llmg_1820	thrA	GeneID:4798458	1800198	1801550	1	aspartate kinase
llmg_m021	llmg_2152	ATATTTGCCAA	llmg_2152, priA	21	ATAWATKCCAA	llmg_2152	no	no	llmg_2152	llmg_2152	GeneID:4797042	2112728	2113069	-1	hypothetical protein
llmg_m021	llmg_2424	ATAAACACCAA	llmg_2424	21	ATAWATKCCAA	llmg_2424	yes	no	llmg_2424	llmg_2424	GeneID:4798941	2366797	2367549	-1	hypothetical protein
llmg_m021	llmg_2433	ATATATGCCAA	llmg_2433, llmg_2434, llmg_2435, llmg_2436	21	ATAWATKCCAA	llmg_2433	no	no	llmg_2433	llmg_2433	GeneID:4797633	2386051	2386158	-1	hypothetical protein
llmg_m021	llmg_2433	ATATATTCCAA	llmg_2433, llmg_2434, llmg_2435, llmg_2436	21	ATAWATKCCAA	llmg_2433	no	no	llmg_2433	llmg_2433	GeneID:4797633	2386051	2386158	-1	hypothetical protein
llmg_m021	llmg_2438	ATATATTCCAA	llmg_2438, llmg_2439, llmg_2440, llmg_2441	21	ATAWATKCCAA	llmg_2438	no	no	llmg_2438	llmg_2438	GeneID:4796770	2389975	2390832	-1	HTH-type transcriptional regulator
llmg_m021	llmg_2438	ATATATGCCAA	llmg_2438, llmg_2439, llmg_2440, llmg_2441	21	ATAWATKCCAA	llmg_2438	no	no	llmg_2438	llmg_2438	GeneID:4796770	2389975	2390832	-1	HTH-type transcriptional regulator
llmg_m021	llmg_2438	ATATATTCCAA	llmg_2438, llmg_2439, llmg_2440, llmg_2441	21	ATAWATKCCAA	llmg_2438	no	no	llmg_2438	llmg_2438	GeneID:4796770	2389975	2390832	-1	HTH-type transcriptional regulator
llmg_m023	llmg_0507	GCGTATCGTT	llmg_0507	5	GCGNNNCGCT	llmg_0507	yes	no	llmg_0507	llmg_0507	GeneID:4796918	498140	499789	-1	peptide binding protein
llmg_m023	llmg_1195	GCGATTCGCT	llmg_1195	5	GCGNNNCGCT	llmg_1195	yes	no	llmg_1195	llmg_1195	GeneID:4797377	1164663	1165283	1	hypothetical protein
llmg_m024	llmg_0741	GATGTGAGCCCGCCC	dexA, maa, amyY, agl, mapA	32	GATNNNNNNNNNCCC	llmg_0741	no	no	llmg_0741	dexA	GeneID:4798891	724633	726228	1	oligo-1,6-alpha-glucosidase
llmg_m024	llmg_1524	GATACTTATTGACCC	rluD, pA	32	GATNNNNNNNNNCCC	llmg_1524	yes	no	llmg_1524	rluD	GeneID:4797748	1497844	1498749	-1	ribosomal large subunit pseudouridine synthase D
llmg_m024	llmg_1941	GATATAATTTTTCCC	llmg_1941	32	GATNNNNNNNNNCCC	llmg_1941	yes	no	llmg_1941	llmg_1941	GeneID:4798102	1920851	1921510	-1	hypothetical protein
llmg_m024	llmg_1942	GATATAATTTTTCCC	glnP, glnQ	32	GATNNNNNNNNNCCC	llmg_1942	yes	no	llmg_1942	glnP	GeneID:4797831	1921895	1924039	1	glutamine ABC transporter permease and substrate binding protein
llmg_m024	llmg_2147	GATGAAGAGGCACCC	fmt, llmg_2148, llmg_2149, llmg_2150, llmg_2151	32	GATNNNNNNNNNCCC	llmg_2147	no	no	llmg_2147	fmt	GeneID:4799113	2109555	2110526	-1	methionyl-tRNA formyltransferase
llmg_m024	llmg_2367	GATTTGAACAAGCCC	rpsH	32	GATNNNNNNNNNCCC	llmg_2367	yes	no	llmg_2367	rpsH	GeneID:4797933	2318816	2319214	-1	30S ribosomal protein S8
llmg_m024	llmg_0741	GATTCAATGACTCCC	dexA, maa, amyY, agl, mapA	32	GATNNNNNNNNNCCC	llmg_0741	no	no	llmg_0741	dexA	GeneID:4798891	724633	726228	1	oligo-1,6-alpha-glucosidase
llmg_m025	llmg_0741	CCCTGAAGTCTAGGC	dexA, maa, amyY, agl, mapA	32	CCCNNNNNNNNNGGC	llmg_0741	no	no	llmg_0741	dexA	GeneID:4798891	724633	726228	1	oligo-1,6-alpha-glucosidase
llmg_m025	llmg_0741	CCCTAGGGTCTTGGC	dexA, maa, amyY, agl, mapA	32	CCCNNNNNNNNNGGC	llmg_0741	no	no	llmg_0741	dexA	GeneID:4798891	724633	726228	1	oligo-1,6-alpha-glucosidase
llmg_m025	llmg_0870	CCCTTTTACAAGGGC	llmg_0870, asd, llmg_0872, llmg_0873	32	CCCNNNNNNNNNGGC	llmg_0870	yes	no	llmg_0870	llmg_0870	GeneID:4798840	840113	840976	1	transporter
llmg_m025	llmg_0870	CCCTTGTAAAAGGGC	llmg_0870, asd, llmg_0872, llmg_0873	32	CCCNNNNNNNNNGGC	llmg_0870	yes	no	llmg_0870	llmg_0870	GeneID:4798840	840113	840976	1	transporter
llmg_m025	llmg_1491	CCCACGAACAAAGGC	rpmA, llmg_1492, rplU	32	CCCNNNNNNNNNGGC	llmg_1491	no	no	llmg_1491	rpmA	GeneID:4797431	1464261	1464545	-1	50S ribosomal protein L27
llmg_m025	llmg_2545	CCCCATTTTTGTGGC	rpsI, rplM	32	CCCNNNNNNNNNGGC	llmg_2545	no	no	llmg_2545	rpsI	GeneID:4798481	2505530	2505922	-1	30S ribosomal protein S9
llmg_m026	llmg_0964	TCAATATAATTTG	thyA	44	TCAATAYRWWTTG	llmg_0964	yes	no	llmg_0964	thyA	GeneID:4798358	930251	931090	1	thymidylate synthase
llmg_m026	llmg_1983	TCAATATGTATTG	codZ	44	TCAATAYRWWTTG	llmg_1983	no	no	llmg_1983	codZ	GeneID:4798826	1970414	1971013	-1	CodY family transcriptional regulator
llmg_m026	llmg_1983	TCAATACATATTG	codZ	44	TCAATAYRWWTTG	llmg_1983	no	no	llmg_1983	codZ	GeneID:4798826	1970414	1971013	-1	CodY family transcriptional regulator
llmg_m026	llmg_1984	TCAATACATATTG	llmg_1984	44	TCAATAYRWWTTG	llmg_1984	no	no	llmg_1984	llmg_1984	GeneID:4798768	1971249	1971923	1	transcriptional regulator
llmg_m026	llmg_1984	TCAATATGTATTG	llmg_1984	44	TCAATAYRWWTTG	llmg_1984	no	no	llmg_1984	llmg_1984	GeneID:4798768	1971249	1971923	1	transcriptional regulator
llmg_m027	llmg_0535	argR , ahrC , ccpA	gltS, argE	AhrC	GTATWATWATA	llmg_0535	yes	no	llmg_0535	gltS	GeneID:4797326	534338	535159	1	arginine/ornithine ABC transporter substrate-binding protein
llmg_m027	llmg_1754	argR , ahrC , ccpA	argF, argB, argD, argJ, argC	AhrC	GTATWATWATA	llmg_1754	no	no	llmg_1754	argF	GeneID:4798050	1739480	1740481	-1	ornithine carbamoyltransferase
llmg_m027	llmg_1754	argR , ahrC , ccpA	argF, argB, argD, argJ, argC	AhrC	GTATWATWATA	llmg_1754	no	no	llmg_1754	argF	GeneID:4798050	1739480	1740481	-1	ornithine carbamoyltransferase
llmg_m027	llmg_1754	argR , ahrC , ccpA	argF, argB, argD, argJ, argC	AhrC	GTATWATWATA	llmg_1754	no	no	llmg_1754	argF	GeneID:4798050	1739480	1740481	-1	ornithine carbamoyltransferase
llmg_m027	llmg_1754	argR , ahrC , ccpA	argF, argB, argD, argJ, argC	AhrC	GTATWATWATA	llmg_1754	no	no	llmg_1754	argF	GeneID:4798050	1739480	1740481	-1	ornithine carbamoyltransferase
llmg_m027	llmg_2309	codY , ahrC , ccpA	arcC2, arcC1, arcD1	AhrC	GTATWATWATA	llmg_2309	yes	no	llmg_2309	arcC2	GeneID:4796870	2258520	2259464	-1	carbamate kinase
llmg_m027	llmg_2313	ahrC , ccpA	arcA	AhrC	GTATWATWATA	llmg_2313	yes	no	llmg_2313	arcA	GeneID:4798543	2263401	2264633	-1	arginine deiminase
llmg_m027	llmg_0535	argR , ahrC , ccpA	gltS, argE	AhrC	GTATWATWATA	llmg_0535	yes	no	llmg_0535	gltS	GeneID:4797326	534338	535159	1	arginine/ornithine ABC transporter substrate-binding protein
llmg_m028	llmg_0692	TTTAAACACCGTTCCGCGG	llmg_0692, llmg_0693, flpB	flpAB	TTTAWRMWYMGWWYMGCGG	llmg_0692	no	no	llmg_0692	llmg_0692	GeneID:4797091	681269	681496	1	hypothetical protein
llmg_m028	llmg_1559	TTTATGATTAGAATAGCGG	flpA, llmg_1560	flpAB	TTTAWRMWYMGWWYMGCGG	llmg_1559	no	no	llmg_1559	flpA	GeneID:4798105	1531681	1532370	-1	FNR like protein A
llmg_m029	llmg_1754	GTATAATAATACA	argF, argB, argD, argJ, argC	ArgR	GTATAATWATACA	llmg_1754	no	no	llmg_1754	argF	GeneID:4798050	1739480	1740481	-1	ornithine carbamoyltransferase
llmg_m029	llmg_1754	GTATTTTTATACA	argF, argB, argD, argJ, argC	ArgR	GTATAATWATACA	llmg_1754	no	no	llmg_1754	argF	GeneID:4798050	1739480	1740481	-1	ornithine carbamoyltransferase
llmg_m029	llmg_1754	GTATAAAAATACA	argF, argB, argD, argJ, argC	ArgR	GTATAATWATACA	llmg_1754	no	no	llmg_1754	argF	GeneID:4798050	1739480	1740481	-1	ornithine carbamoyltransferase
llmg_m029	mg0535	GTATAATTATACA	gltS, argE	ArgR	GTATAATWATACA	mg0535	no	no	mg0535	not found
llmg_m030	llmg_0910	TGTTATGTTATATAACAT	amtB, glnB	glnR	CTCATTCCATGTTAT- N5-ATAACATGGAATGAG	llmg_0910	yes	no	llmg_0910	amtB	GeneID:4796642	876626	877867	1	ammonium transporter
llmg_m030	llmg_0910	TGTTATATTTTATGACAT	amtB, glnB	glnR	CTCATTCCATGTTAT- N5-ATAACATGGAATGAG	llmg_0910	yes	no	llmg_0910	amtB	GeneID:4796642	876626	877867	1	ammonium transporter
llmg_m030	llmg_2484	TGTGAGATTTTCTCACAT	glnA, glnR	glnR	CTCATTCCATGTTAT- N5-ATAACATGGAATGAG	llmg_2484	yes	no	llmg_2484	glnA	GeneID:4797464	2439405	2440745	-1	GlnA protein
llmg_m030	llmg_2484	TGTGAGAAAATCTCACAT	glnA, glnR	glnR	CTCATTCCATGTTAT- N5-ATAACATGGAATGAG	llmg_2484	yes	no	llmg_2484	glnA	GeneID:4797464	2439405	2440745	-1	GlnA protein
llmg_m030	llmg_0910	TGTTATATAACATAACAT	amtB, glnB	glnR	CTCATTCCATGTTAT- N5-ATAACATGGAATGAG	llmg_0910	yes	no	llmg_0910	amtB	GeneID:4796642	876626	877867	1	ammonium transporter
llmg_m031	llmg_0565	TCATTGATGTGAT	serC, serA, serB	codY-2	TCAKKTWRCKGAT	llmg_0565	yes	no	llmg_0565	serC	GeneID:4797974	557905	559002	1	phosphoserine aminotransferase
llmg_m031	llmg_1183	TCATCTATTAGAT	gltB, gltD	codY-2	TCAKKTWRCKGAT	llmg_1183	yes	no	llmg_1183	gltB	GeneID:4798639	1151292	1155761	1	glutamate synthase, large subunit
llmg_m031	llmg_1185	TCAGTAAAATGAT	lysA	codY-2	TCAKKTWRCKGAT	llmg_1185	yes	no	llmg_1185	lysA	GeneID:4799015	1157315	1158574	1	LysA protein
llmg_m031	llmg_1288	TCAGGTTGCGGAT	hisK, hisI, hisF, hisA, hisH, llmg_1293, hisB, hisD, hisG	codY-2	TCAKKTWRCKGAT	llmg_1288	no	no	llmg_1288	hisK	GeneID:4798511	1259403	1260188	-1	histidinol-phosphatase
llmg_m031	llmg_1288	TCAGGTTGCGGAT	hisK, hisI, hisF, hisA, hisH, llmg_1293, hisB, hisD, hisG	codY-2	TCAKKTWRCKGAT	llmg_1288	no	no	llmg_1288	hisK	GeneID:4798511	1259403	1260188	-1	histidinol-phosphatase
llmg_m031	llmg_1288	TCAGGTTGCGGAT	hisK, hisI, hisF, hisA, hisH, llmg_1293, hisB, hisD, hisG	codY-2	TCAKKTWRCKGAT	llmg_1288	no	no	llmg_1288	hisK	GeneID:4798511	1259403	1260188	-1	histidinol-phosphatase
llmg_m031	llmg_2309	TCAGTAAACTGAT	arcC2, arcC1, arcD1	codY-2	TCAKKTWRCKGAT	llmg_2309	yes	no	llmg_2309	arcC2	GeneID:4796870	2258520	2259464	-1	carbamate kinase
llmg_m031	llmg_2309	TCATTGAAAGGAT	arcC2, arcC1, arcD1	codY-2	TCAKKTWRCKGAT	llmg_2309	yes	no	llmg_2309	arcC2	GeneID:4796870	2258520	2259464	-1	carbamate kinase
llmg_m031	llmg_0565	TCACATCATTGAT	serC, serA, serB	codY-2	TCAKKTWRCKGAT	llmg_0565	yes	no	llmg_0565	serC	GeneID:4797974	557905	559002	1	phosphoserine aminotransferase
llmg_m032	llmg_0025	GGATTTTAGAAGAT	mtlD	ccpA-2	GGADDDDNNWAGAT	llmg_0025	yes	no	llmg_0025	mtlD	GeneID:4797451	30938	32104	1	mannitol-1-phosphate 5-dehydrogenase
llmg_m032	llmg_0989	GGATTAAAAAAGAT	llmg_0989	ccpA-2	GGADDDDNNWAGAT	llmg_0989	yes	no	llmg_0989	llmg_0989	GeneID:4797669	953119	954765	1	ABC transporter ATP binding and permease
llmg_m032	llmg_1195	GGATGGAAGAAGAT	llmg_1195	ccpA-2	GGADDDDNNWAGAT	llmg_1195	yes	no	llmg_1195	llmg_1195	GeneID:4797377	1164663	1165283	1	hypothetical protein
llmg_m032	llmg_1529	GGATGAAAGAAGAT	llmg_1529, ribA, ribB, ribD	ccpA-2	GGADDDDNNWAGAT	llmg_1529	yes	no	llmg_1529	ribH	GeneID:4797745	1501033	1501497	-1	6,7-dimethyl-8-ribityllumazine synthase
llmg_m032	llmg_1529	GGAGTGAATTAGAT	llmg_1529, ribA, ribB, ribD	ccpA-2	GGADDDDNNWAGAT	llmg_1529	yes	no	llmg_1529	ribH	GeneID:4797745	1501033	1501497	-1	6,7-dimethyl-8-ribityllumazine synthase
llmg_m032	llmg_2511	GGAAAAAGAAAGAT	rpiA, rcfB, llmg_2513, llmg_2514, llmg_2515	ccpA-2	GGADDDDNNWAGAT	llmg_2511	yes	no	llmg_2511	rpiA	GeneID:4797489	2466170	2466844	-1	ribose-5-phosphate isomerase A
llmg_m032	llmg_0022	GGAGGTGCCAAGAT	mtlA, mtlR, mtlF	ccpA-2	GGADDDDNNWAGAT	llmg_0022	yes	no	llmg_0022	mtlA	GeneID:4799042	26494	28317	1	PTS system mannitol-specific transporter subunit IIBC
llmg_m033	llmg_0071	GAATCCCCTATTCAT	pdhD	ccpA-3	GAAWNNNNTWTTCAT	llmg_0071	yes	no	llmg_0071	pdhD	GeneID:4798159	65273	66691	-1	dihydrolipoamide dehydrogenase
llmg_m033	llmg_0071	GAATATCGTTTTCAT	pdhD	ccpA-3	GAAWNNNNTWTTCAT	llmg_0071	yes	no	llmg_0071	pdhD	GeneID:4798159	65273	66691	-1	dihydrolipoamide dehydrogenase
llmg_m033	llmg_0430	GAAAATTCTTTTCAT	cstA	ccpA-3	GAAWNNNNTWTTCAT	llmg_0430	yes	yes	llmg_0430	cstA	GeneID:4798951	420997	423351	1	carbon starvation protein A
llmg_m033	llmg_0437	GAAAAGTCTACTCAT	ptcB, ptcA, llmg_0439	ccpA-3	GAAWNNNNTWTTCAT	llmg_0437	no	no	llmg_0437	ptcB	GeneID:4797109	428397	428723	1	cellobiose-specific PTS system IIB component
llmg_m033	llmg_0774	GAAAATGGTTTTCAT	pepQ	ccpA-3	GAAWNNNNTWTTCAT	llmg_0774	yes	no	llmg_0774	pepQ	GeneID:4798484	763002	764090	-1	proline dipeptidase
llmg_m033	llmg_0774	GAAAACCATTTTCAT	pepQ	ccpA-3	GAAWNNNNTWTTCAT	llmg_0774	yes	no	llmg_0774	pepQ	GeneID:4798484	763002	764090	-1	proline dipeptidase
llmg_m033	llmg_1195	GAATCGCGGAGTCAT	llmg_1195	ccpA-3	GAAWNNNNTWTTCAT	llmg_1195	yes	no	llmg_1195	llmg_1195	GeneID:4797377	1164663	1165283	1	hypothetical protein
llmg_m033	llmg_1195	GAATTATTTTCTCAT	llmg_1195	ccpA-3	GAAWNNNNTWTTCAT	llmg_1195	yes	no	llmg_1195	llmg_1195	GeneID:4797377	1164663	1165283	1	hypothetical protein
llmg_m033	llmg_2234	GAATTTTGTATTCAT	galT	ccpA-3	GAAWNNNNTWTTCAT	llmg_2234	yes	no	llmg_2234	galT	GeneID:4799060	2195471	2196952	-1	galactose-1-phosphate uridylyltransferase
llmg_m034	llmg_1187	CCAAGTCTTTTTTGGA	murI, llmg_1188, llmg_1189, llmg_1190, xerD, scpA, scpB, rluB	ce	CCAARNNNWWWWNGGA	llmg_1187	yes	no	llmg_1187	murI	GeneID:4796830	1159140	1159955	1	glutamate racemase
llmg_m034	llmg_1187	CCAAAATCATTTTGGA	murI, llmg_1188, llmg_1189, llmg_1190, xerD, scpA, scpB, rluB	ce	CCAARNNNWWWWNGGA	llmg_1187	yes	no	llmg_1187	murI	GeneID:4796830	1159140	1159955	1	glutamate racemase
llmg_m034	llmg_1187	CCAAAATGATTTTGGA	murI, llmg_1188, llmg_1189, llmg_1190, xerD, scpA, scpB, rluB	ce	CCAARNNNWWWWNGGA	llmg_1187	yes	no	llmg_1187	murI	GeneID:4796830	1159140	1159955	1	glutamate racemase
llmg_m034	llmg_2165	CCAAACCCTTTATGGA	acmB	ce	CCAARNNNWWWWNGGA	llmg_2165	no	no	llmg_2165	acmB	GeneID:4797015	2125886	2127502	-1	N-acetylmuramoyl-L-alanine amidase
llmg_m034	llmg_1064	CCAAACAAAATTCGGA	bmpA	ce	CCAARNNNWWWWNGGA	llmg_1064	yes	no	llmg_1064	bmpA	GeneID:4796662	1023690	1024745	1	basic membrane protein A
llmg_m035	llmg_0410	ACTCTTAATAGTTGAGTGCTA	groES, groEL	hrcA	ACTNNNNNNNNNWRAGTGCTA	llmg_0410	yes	no	llmg_0410	groES	GeneID:4798582	403761	404045	1	co-chaperonin GroES
llmg_m035	llmg_0410	ACTCAACTATTAAGAGTGCTA	groES, groEL	hrcA	ACTNNNNNNNNNWRAGTGCTA	llmg_0410	yes	no	llmg_0410	groES	GeneID:4798582	403761	404045	1	co-chaperonin GroES
llmg_m035	llmg_1574	ACTCTTTTTATTAGAGTGCTA	dnaK, grpE, hrcA	hrcA	ACTNNNNNNNNNWRAGTGCTA	llmg_1574	yes	no	llmg_1574	dnaK	GeneID:4798994	1549632	1551455	-1	molecular chaperone DnaK
llmg_m035	llmg_1574	ACTCTAATAAAAAGAGTGCTA	dnaK, grpE, hrcA	hrcA	ACTNNNNNNNNNWRAGTGCTA	llmg_1574	yes	no	llmg_1574	dnaK	GeneID:4798994	1549632	1551455	-1	molecular chaperone DnaK
llmg_m035	llmg_1574	ACTCTTTACCTCTAAGTGCTA	dnaK, grpE, hrcA	hrcA	ACTNNNNNNNNNWRAGTGCTA	llmg_1574	yes	no	llmg_1574	dnaK	GeneID:4798994	1549632	1551455	-1	molecular chaperone DnaK
llmg_m035	llmg_1574	ACTTAGAGGTAAAGAGTGCTA	dnaK, grpE, hrcA	hrcA	ACTNNNNNNNNNWRAGTGCTA	llmg_1574	yes	no	llmg_1574	dnaK	GeneID:4798994	1549632	1551455	-1	molecular chaperone DnaK
llmg_m035	llmg_2502	ACTCTTTTTATCAGAGTGCTA	dnaJ	hrcA	ACTNNNNNNNNNWRAGTGCTA	llmg_2502	yes	no	llmg_2502	dnaJ	GeneID:4796631	2456461	2457600	-1	molecular chaperone DnaJ
llmg_m035	llmg_2502	ACTCTGATAAAAAGAGTGCTA	dnaJ	hrcA	ACTNNNNNNNNNWRAGTGCTA	llmg_2502	yes	no	llmg_2502	dnaJ	GeneID:4796631	2456461	2457600	-1	molecular chaperone DnaJ
llmg_m036	llmg_0169	TAGCCCTCATTTCTGGG	llmg_0169	llrD	TAGCNNNNNNNNNYGGR	llmg_0169	yes	yes	llmg_0169	llmg_0169	GeneID:4797830	159944	160183	1	hypothetical protein
llmg_m036	llmg_0643	TAGCCATAAAGAGTGGG	pacL	llrD	TAGCNNNNNNNNNYGGR	llmg_0643	no	no	llmg_0643	pacL	GeneID:4798401	637215	639971	1	cation transporter E1-E2 family ATPase
llmg_m036	llmg_2163	TAGCAGGAACCGTCGGG	llmg_2163	llrD	TAGCNNNNNNNNNYGGR	llmg_2163	yes	no	llmg_2163	llmg_2163	GeneID:4798831	2123763	2124227	-1	hypothetical protein
llmg_m037	llmg_0022	CCGCTACCAATAAG	mtlA, mtlR, mtlF	16	CCGNNWNNNNNAAG	llmg_0022	yes	no	llmg_0022	mtlA	GeneID:4799042	26494	28317	1	PTS system mannitol-specific transporter subunit IIBC
llmg_m037	llmg_0056	CCGTATAATACAAG	llmg_0056	16	CCGNNWNNNNNAAG	llmg_0056	no	no	llmg_0056	llmg_0056	GeneID:4796957	52156	52938	-1	hypothetical protein
llmg_m037	llmg_0459	CCGATAAAGCAAAG	llmg_0459, llmg_0460	16	CCGNNWNNNNNAAG	llmg_0459	yes	no	llmg_0459	llmg_0459	GeneID:4797101	454115	454561	1	hypothetical protein
llmg_m037	llmg_0695	CCGTGAATTCAAAG	llmg_0695	16	CCGNNWNNNNNAAG	llmg_0695	no	no	llmg_0695	llmg_0695	GeneID:4798137	683191	683319	1	hypothetical protein
llmg_m037	llmg_0895	CCGTATAATGAAAG	llmg_0895, llmg_0896, llmg_0897	16	CCGNNWNNNNNAAG	llmg_0895	no	no	llmg_0895	llmg_0895	GeneID:4797643	865499	865771	-1	hypothetical protein
llmg_m037	llmg_1030	CCGCAAAACAAAAG	trpE, trpG, trpD	16	CCGNNWNNNNNAAG	llmg_1030	no	no	llmg_1030	trpE	GeneID:4798202	994809	996179	1	anthranilate synthase component I
llmg_m037	llmg_1173	CCGAAAAATATAAG	llmg_1173	16	CCGNNWNNNNNAAG	llmg_1173	no	no	llmg_1173	llmg_1173	GeneID:4796740	1140260	1141309	1	hypothetical protein
llmg_m037	llmg_1288	CCGCAACCTGAAAG	hisK, hisI, hisF, hisA, hisH, llmg_1293, hisB, hisD, hisG	16	CCGNNWNNNNNAAG	llmg_1288	no	no	llmg_1288	hisK	GeneID:4798511	1259403	1260188	-1	histidinol-phosphatase
llmg_m037	llmg_1288	CCGCAACCTGAAAG	hisK, hisI, hisF, hisA, hisH, llmg_1293, hisB, hisD, hisG	16	CCGNNWNNNNNAAG	llmg_1288	no	no	llmg_1288	hisK	GeneID:4798511	1259403	1260188	-1	histidinol-phosphatase
llmg_m037	llmg_1288	CCGCAACCTGAAAG	hisK, hisI, hisF, hisA, hisH, llmg_1293, hisB, hisD, hisG	16	CCGNNWNNNNNAAG	llmg_1288	no	no	llmg_1288	hisK	GeneID:4798511	1259403	1260188	-1	histidinol-phosphatase
llmg_m037	llmg_1366	CCGCTTTTTCAAAG	llmg_1366	16	CCGNNWNNNNNAAG	llmg_1366	no	no	llmg_1366	llmg_1366	GeneID:4798126	1339191	1341710	-1	hypothetical protein
llmg_m038	llmg_0022	GACACAAAAGGAG	mtlA, mtlR, mtlF	16	GACNNWNNRGGAG	llmg_0022	yes	no	llmg_0022	mtlA	GeneID:4799042	26494	28317	1	PTS system mannitol-specific transporter subunit IIBC
llmg_m038	llmg_0497	GACTAAATAGGAG	llmg_0497	16	GACNNWNNRGGAG	llmg_0497	no	no	llmg_0497	llmg_0497	GeneID:4796659	490661	491158	-1	hypothetical protein
llmg_m038	llmg_0498	GACTAAATAGGAG	ogt, adaA, nhoA	16	GACNNWNNRGGAG	llmg_0498	yes	no	llmg_0498	ogt	GeneID:4799036	491341	491850	1	6-O-methylguanine DNA methyltransferase
llmg_m038	llmg_1173	GACATTTTGGGAG	llmg_1173	16	GACNNWNNRGGAG	llmg_1173	no	no	llmg_1173	llmg_1173	GeneID:4796740	1140260	1141309	1	hypothetical protein
llmg_m038	llmg_1288	GACCAAGAGGGAG	hisK, hisI, hisF, hisA, hisH, llmg_1293, hisB, hisD, hisG	16	GACNNWNNRGGAG	llmg_1288	no	no	llmg_1288	hisK	GeneID:4798511	1259403	1260188	-1	histidinol-phosphatase
llmg_m039	llmg_0408	GTAAAATTCTTTTTACA	noxE, ssbA	48	GTANNNNNNNNNNNACA	llmg_0408	yes	no	llmg_0408	noxE	GeneID:4796799	401822	403162	1	NADH oxidase
llmg_m039	llmg_0408	GTAAAAAGAATTTTACA	noxE, ssbA	48	GTANNNNNNNNNNNACA	llmg_0408	yes	no	llmg_0408	noxE	GeneID:4796799	401822	403162	1	NADH oxidase
llmg_m039	llmg_0442	GTAAAAATAAAAAGACA	llmg_0442	48	GTANNNNNNNNNNNACA	llmg_0442	yes	no	llmg_0442	llmg_0442	GeneID:4798650	433420	433701	1	hypothetical protein
llmg_m039	llmg_0442	GTAGTATAAAGGGTACA	llmg_0442	48	GTANNNNNNNNNNNACA	llmg_0442	yes	no	llmg_0442	llmg_0442	GeneID:4798650	433420	433701	1	hypothetical protein
llmg_m039	llmg_0442	GTAGTTCATGTGTAACA	llmg_0442	48	GTANNNNNNNNNNNACA	llmg_0442	yes	no	llmg_0442	llmg_0442	GeneID:4798650	433420	433701	1	hypothetical protein
llmg_m039	llmg_0930	GTAATATCTGTTCTACA	thiL, mvaA, rpsP, llmg_0933	48	GTANNNNNNNNNNNACA	llmg_0930	yes	no	llmg_0930	thiL	GeneID:4796672	899909	901069	1	ThiL protein
llmg_m039	llmg_0930	GTAGAACAGATATTACA	thiL, mvaA, rpsP, llmg_0933	48	GTANNNNNNNNNNNACA	llmg_0930	yes	no	llmg_0930	thiL	GeneID:4796672	899909	901069	1	ThiL protein
llmg_m039	llmg_0930	GTAAAGATACTTTGACA	thiL, mvaA, rpsP, llmg_0933	48	GTANNNNNNNNNNNACA	llmg_0930	yes	no	llmg_0930	thiL	GeneID:4796672	899909	901069	1	ThiL protein
llmg_m039	llmg_1090	GTACGAATAATAATACA	llmg_1090, llmg_1091	48	GTANNNNNNNNNNNACA	llmg_1090	no	no	llmg_1090	llmg_1090	GeneID:4798932	1050354	1050935	1	hypothetical protein
llmg_m039	llmg_1090	GTATTATTATTCGTACA	llmg_1090, llmg_1091	48	GTANNNNNNNNNNNACA	llmg_1090	no	no	llmg_1090	llmg_1090	GeneID:4798932	1050354	1050935	1	hypothetical protein
llmg_m039	llmg_1090	GTAATTTATAAACGACA	llmg_1090, llmg_1091	48	GTANNNNNNNNNNNACA	llmg_1090	no	no	llmg_1090	llmg_1090	GeneID:4798932	1050354	1050935	1	hypothetical protein
llmg_m039	llmg_2321	GTAAACTAAAAGTTACA	poxL	48	GTANNNNNNNNNNNACA	llmg_2321	no	no	llmg_2321	poxL	GeneID:4798181	2277746	2279473	-1	pyruvate oxidase
llmg_m039	llmg_0408	GTAAGCGCTTGTGAACA	noxE, ssbA	48	GTANNNNNNNNNNNACA	llmg_0408	yes	no	llmg_0408	noxE	GeneID:4796799	401822	403162	1	NADH oxidase
llmg_m040	llmg_0167	AGGCTAAAATAAG	llmg_0167	48	AGGCNNNNNNAAG	llmg_0167	yes	yes	llmg_0167	llmg_0167	GeneID:4797496	158195	158632	-1	hypothetical protein
llmg_m040	llmg_0584	AGGCTATCCTAAG	llmg_0584, llmg_0585	48	AGGCNNNNNNAAG	llmg_0584	no	no	llmg_0584	llmg_0584	GeneID:4797638	572222	572641	1	hypothetical protein
llmg_m040	llmg_1090	AGGCGTGAGAAAG	llmg_1090, llmg_1091	48	AGGCNNNNNNAAG	llmg_1090	no	no	llmg_1090	llmg_1090	GeneID:4798932	1050354	1050935	1	hypothetical protein
llmg_m040	llmg_2331	AGGCAGAGAGAAG	llmg_2331	48	AGGCNNNNNNAAG	llmg_2331	no	no	llmg_2331	llmg_2331	GeneID:4798296	2289174	2290496	-1	pyridine nucleotide-disulfide oxidoreductase
llmg_m041	llmg_0167	GATTTTGTAATTCTA	llmg_0167	48	GATNNWNTWNWNCTA	llmg_0167	yes	yes	llmg_0167	llmg_0167	GeneID:4797496	158195	158632	-1	hypothetical protein
llmg_m041	llmg_0408	GATTGACTTATGCTA	noxE, ssbA	48	GATNNWNTWNWNCTA	llmg_0408	yes	no	llmg_0408	noxE	GeneID:4796799	401822	403162	1	NADH oxidase
llmg_m041	llmg_0930	GATGTTTTTTATCTA	thiL, mvaA, rpsP, llmg_0933	48	GATNNWNTWNWNCTA	llmg_0930	yes	no	llmg_0930	thiL	GeneID:4796672	899909	901069	1	ThiL protein
llmg_m041	llmg_1088	GATATACTAAAACTA	gpo	48	GATNNWNTWNWNCTA	llmg_1088	yes	no	llmg_1088	gpo	GeneID:4798879	1046138	1046611	1	gluthatione peroxidase
llmg_m041	llmg_2321	GATTATTTTGACCTA	poxL	48	GATNNWNTWNWNCTA	llmg_2321	no	no	llmg_2321	poxL	GeneID:4798181	2277746	2279473	-1	pyruvate oxidase
llmg_m042	llmg_1983	ACATATTGAGGTGAT	codZ	44	ACATNTNANNWGAT	llmg_1983	no	no	llmg_1983	codZ	GeneID:4798826	1970414	1971013	-1	CodY family transcriptional regulator
llmg_m042	llmg_1983	ACATAGTTATTAGAT	codZ	44	ACATNTNANNWGAT	llmg_1983	no	no	llmg_1983	codZ	GeneID:4798826	1970414	1971013	-1	CodY family transcriptional regulator
llmg_m042	llmg_1984	ACATAGTTATTAGAT	llmg_1984	44	ACATNTNANNWGAT	llmg_1984	no	no	llmg_1984	llmg_1984	GeneID:4798768	1971249	1971923	1	transcriptional regulator
llmg_m042	llmg_1984	ACATATTGAGGTGAT	llmg_1984	44	ACATNTNANNWGAT	llmg_1984	no	no	llmg_1984	llmg_1984	GeneID:4798768	1971249	1971923	1	transcriptional regulator
llmg_m043	llmg_0169	CTGACAGTTCTGTCA	llmg_0169	pyr	CTGACAGWTCTRTCA	llmg_0169	yes	yes	llmg_0169	llmg_0169	GeneID:4797830	159944	160183	1	hypothetical protein
llmg_m043	llmg_0195	CTGACAGTTCTGTCA	llmg_0195	pyr	CTGACAGWTCTRTCA	llmg_0195	yes	no	llmg_0195	llmg_0195	GeneID:4796943	183963	184574	1	NADH dehydrogenase
llmg_m043	llmg_0274	TGACAGAACTGTCAG	llmg_0274	pyr	CTGACAGWTCTRTCA	llmg_0274	no	no	llmg_0274	llmg_0274	GeneID:4797657	262484	262717	1	hypothetical protein
llmg_m043	llmg_0513	TGACAGAACTGTCAG	llmg_0513	pyr	CTGACAGWTCTRTCA	llmg_0513	no	no	llmg_0513	llmg_0513	GeneID:4797089	505676	506200	1	hypothetical protein
llmg_m043	purL	TGACAGAACTGTCAG	purL	pyr	CTGACAGWTCTRTCA	llmg_0976	yes	no	llmg_0976	purL	GeneID:4797680	938802	941021	1	phosphoribosylformylglycinamidine synthase II
llmg_m043	llmg_1434	TGACAGAACTGTCAG	llmg_1434	pyr	CTGACAGWTCTRTCA	llmg_1434	no	no	llmg_1434	llmg_1434	GeneID:4797713	1403462	1403986	1	hypothetical protein
